# Supplementary material for: Targeting Nanomaterials to Head and Neck Cancer Cells Using a Fragment of the Shiga Toxin as a Potent Natural Ligand
Source: Cancers (Basel). 2021 Sep 30;13(19):4920. doi: 10.3390/cancers13194920 (PMC8507991; doi:10.3390/cancers13194920)
Supplement: Supplementary file 1 [file cancers-13-04920-s001.zip]

Archive with 1 entries (1 files):
- cancers-1386916-supplementary.pdf
